# Supplementary material for: Reduction strategies for inpatient oral third-generation cephalosporins at a cancer center: An interrupted time-series analysis
Source: PLoS One. 2023 Feb 9;18(2):e0281518. doi: 10.1371/journal.pone.0281518 (PMC9910666; doi:10.1371/journal.pone.0281518)
Supplement: S1 Dataset — (XLSX) [file pone.0281518.s001.xlsx]

## Sheet: data_set
year	month	3rd Ceph-DOT, expressed as DOT per 100 patient-days per month	1st Ceph-DOT, expressed as DOT per 100 patient-days per month	AMPC,AMPC/CVA-DOT, expressed as DOT per 100 patient-days per month	ST-DOT, expressed as DOT per 100 patient-days per month	Quinolone-DOT, expressed as DOT per 100 patient-days per month	Macrolide-DOT, expressed as DOT per 100 patient-days per month	ESBL	PRSP	Haemophilus	CDI	MRSA	Actual cost of 3rd Ceph USD	Actual cost of 3rd Ceph USD per 100 patient-days	Adjusted cost of 3rd Ceph USD	Adjusted cost of 3rd Ceph USD per 100 patient-days	Actual cost of all oral antimicrobials USD	Actual cost of all oral antimicrobials USD / per 100 patient-days	Adjusted cost of oral antimicrobials USD	Adjusted cost of oral antimicrobials USD per patient-days	Patient-days	mortality	average length of hospital stay	Total number of inpatient samples	Total number of inpatient samples per 100 patient-day
2017	April	1.072	0	0.911623	5.06457	7.28454	1.072	0.0844096	0.0844096	0	0	0.759686	142.678	1.20434	178.569	1.5073	1963.82	16.5765	4166.73	35.1712	11847	2.86697	12.48	538	4.54123
2017	May	1.25182	0	1.10644	6.56598	6.79212	1.46988	0.161525	0	0	0	0.726862	187.039	1.51057	223.422	1.80441	2867.06	23.1551	5577.68	45.0467	12382	3.41686	12.87	616	4.97496
2017	June	1.46117	0	0.394024	6.3208	6.94467	1.9537	0.246265	0	0	0	0.656707	216.289	1.77548	257.097	2.11047	2408.84	19.7738	4887.29	40.1189	12182	3.04348	12.38	560	4.59695
2017	July	1.34537	0	1.16153	5.61544	7.91343	1.9136	0.0835631	0	0	0	0.752068	202.742	1.69417	235.683	1.96944	2357.98	19.704	4927.9	41.1791	11967	4.17607	12.56	596	4.98036
2017	August	1.77728	0	1.01673	6.57273	7.27724	1.6652	0.320231	0	0	0.0800576	0.400288	259.009	2.07357	311.126	2.4908	3072.47	24.5975	6054.51	48.471	12491	4.20168	12.08	736	5.89224
2017	September	1.77405	0	1.19153	6.58429	7.75816	1.81818	0.353045	0.0882613	0	0	0.353045	271.86	2.39947	301.688	2.66274	2335.89	20.6169	4644.24	40.9907	11330	3.82883	12.18	557	4.91615
2017	October	1.25343	0	1.07315	5.93235	8.19025	1.51099	0.171703	0	0	0.171703	0.858516	164.881	1.41553	205.689	1.76587	2397.71	20.5848	5129.38	44.0365	11648	3.09051	11.54	597	5.12534
2017	November	2.20028	0	1.48995	8.03881	6.69612	1.6632	0.259875	0	0.0866251	0.519751	0.952876	279.772	2.42353	354.506	3.07091	4307.46	37.3134	8344.89	72.2877	11544	3.51515	12.89	718	6.21968
2017	December	2.11097	0	1.80225	6.33292	8.2937	2.46141	0.250313	0	0.0834376	0.250313	0.667501	283.373	2.3644	352.862	2.9442	2636.4	21.9975	5352.21	44.6576	11985	3.38645	11.93	617	5.1481
2018	January	1.2001	0	1.67841	5.0874	5.90486	1.35664	0.0869641	0	0	0.347856	0.695713	150.472	1.30857	191.281	1.66345	2725.49	23.7019	5334.76	46.3932	11499	5.2356	12.61	568	4.93956
2018	February	1.6719	0	1.247	7.39885	7.21411	2.92814	0.18474	0	0	0.0923702	0.646592	222.361	2.05395	253.828	2.34461	4081.5	37.7009	7920.4	73.1609	10826	3.46476	12.17	546	5.04341
2018	March	1.36974	0	1.27253	6.06221	7.41428	2.05903	0.0883704	0	0	0.0883704	0.618593	181.072	1.60014	213.522	1.88691	2670.36	23.5981	5357.83	47.3474	11316	4.29864	12.05	616	5.44362
2018	April	1.05022	0	0.803107	5.26873	7.33386	2.34754	0	0	0.0882535	0.0882535	0	132.203	1.16674	166.619	1.47047	1941.28	17.1325	4173.28	36.8306	11331	3.6405	11.91	545	4.80981
2018	May	1.48845	0	0.840106	4.78495	7.78011	1.81719	0.182632	0.0913159	0	0	0.0913159	218.022	1.99089	240.147	2.19293	1786.59	16.3144	3853.57	35.1892	10951	3.31808	11.39	524	4.78495
2018	June	1.93514	0	1.0034	4.47948	7.30156	2.45476	0.0895977	0	0	0	0.0895977	264.026	2.36561	304.998	2.73271	2870.27	25.7169	5841.29	52.3366	11161	3.12152	11.61	599	5.3669
2018	July	1.67192	0	1.56688	4.47304	6.45133	2.16211	0.17507	0	0	0	0	265.107	2.32062	291.494	2.55159	2127.24	18.6208	4251.47	37.2153	11424	2.30516	11.22	552	4.83193
2018	August	2.31533	0	1.03469	3.45179	7.21737	1.89127	0.0848104	0	0	0.169621	0	379.892	3.22188	412.342	3.49709	2763.27	23.4354	5657.74	47.9835	11791	2.54237	11.47	520	4.41014
2018	September	1.91011	0	1.01988	4.31288	7.41573	2.59291	0.0864304	0	0	0	0	293.697	2.53844	331.556	2.86565	2085.88	18.0283	4388.17	37.9272	11570	4.12844	12.49	589	5.09075
2018	October	1.62697	0	1.1741	2.33982	7.7994	3.32103	0.167729	0	0	0.0838645	0	251.428	2.10859	285.353	2.3931	1961.73	16.452	4353.89	36.5137	11924	2.78351	11.18	610	5.11573
2018	November	2.16071	0	1.32766	2.95036	7.88789	2.98507	0.173551	0.0867754	0	0.260326	0	363.606	3.1552	389.664	3.38132	2606.49	22.6179	5370.83	46.6056	11524	2.1692	11.51	502	4.35613
2018	December	1.55937	0	2.39568	3.19714	9.02518	2.74414	0.174231	0.0871156	0	0	0.0871156	242.658	2.11393	270.683	2.35807	3020.77	26.3156	6279.46	54.7039	11479	2.23124	11.51	608	5.29663
2019	January	1.28699	0	0.980564	3.50201	5.61198	3.39695	0.175101	0	0	0	0	180.625	1.58138	212.583	1.86117	1757	15.3826	3474.19	30.4166	11422	4.85564	12.29	656	5.7433
2019	February	1.4605	0	1.918	4.3287	7.12652	3.18494	0.263945	0.0879817	0.0879817	0.0879817	0.0879817	220.154	1.93695	244.901	2.15468	2543.96	22.3822	4944.84	43.5055	11366	3.06681	11.77	586	5.15573
2019	March	1.41343	0	1.49961	5.02456	6.76549	3.74041	0.172369	0	0	0	0.258554	243.119	2.09532	258.361	2.22668	2173.22	18.7299	4247.16	36.604	11603	1.22494	12.11	586	5.05042
2019	April	1.69594	0	2.74621	5.11364	7.10227	3.52101	0.0860882	0.0860882	0	0.172176	0	264.507	2.2771	295.319	2.54234	2963.07	25.5086	4962.4	42.7204	11616	3.68809	11.66	597	5.13946
2019	May	1.05604	0	1.55628	4.59472	7.89254	3.25151	0.0926355	0	0	0.185271	0	153.689	1.4237	172.372	1.59678	1968.16	18.2322	4166.63	38.5977	10795	3.59212	11.27	480	4.4465
2019	June	1.80685	0.0534045	1.05919	5.19804	8.42902	3.37339	0.267023	0	0	0.0890076	0.0890076	283.6	2.52425	311.625	2.7737	2315.63	20.6109	4645.74	41.3506	11235	2.48521	12.07	523	4.6551
2019	July	0.820671	0	0.836922	4.68026	6.86601	3.02267	0.0812546	0.0812546	0.0812546	0	0	130.397	1.05954	148.589	1.20735	1856.43	15.0844	3874.22	31.4798	12307	2.78373	11.85	650	5.28155
2019	August	1.01133	0	1.1246	5.29935	7.39482	2.36246	0.242699	0	0	0.161799	0	130.056	1.05214	170.864	1.38228	1996.34	16.1503	4205.42	34.0217	12361	2.88066	12.14	590	4.77308
2019	September	1.07593	0.253674	1.20714	5.56333	6.77047	3.26277	0	0	0.174948	0.0874738	0.174948	159.308	1.39353	182.908	1.59997	2240.98	19.6027	4550.61	39.8059	11432	3.44418	12.22	554	4.84605
2019	October	0.448687	0.440529	1.01158	5.34345	7.25241	2.51264	0.407897	0	0	0.163159	0.0815794	57.0333	0.465274	72.275	0.589615	1973.33	16.0983	4132.31	33.7112	12258	2.64901	12.35	584	4.76424
2019	November	0.34965	0.383763	1.36449	5.55177	7.3853	2.25994	0.0852806	0	0.0852806	0.170561	0.170561	42.4444	0.361969	54.7361	0.466793	1989.84	16.9695	4169.88	35.561	11726	3.99568	12.11	677	5.77349
2019	December	0.580891	0.450841	1.5606	6.15571	8.76539	2.63569	0.260101	0.0867002	0	0	0.1734	79.4278	0.68864	95.1611	0.825049	2320.96	20.1228	4695.51	40.7102	11534	3.63071	11.7	565	4.89856
2020	January	0.672646	0.317638	1.62556	4.90471	5.6988	2.41031	0.093423	0	0.093423	0	0	83.9972	0.784727	101.697	0.950086	1450.65	13.5524	2965.02	27.7001	10704	4.42953	12.2	519	4.84865
2020	February	0.50406	0.457388	2.04425	4.95659	5.23663	3.11771	0	0.186689	0	0	0.0933445	46.2593	0.431805	68.5481	0.639859	1520.37	14.1918	2972.76	27.7491	10713	3.56718	12.08	489	4.56455
2020	March	1.06433	0.489781	1.25271	6.50843	7.02647	2.66392	0.470943	0	0	0	0	118.045	1.11185	154.101	1.45145	1824	17.18	3647.77	34.3578	10617	3.90533	11.45	547	5.15211
2020	April	0.528634	0.587372	1.39011	7.18551	8.10573	2.28096	0.195791	0	0.0978953	0.391581	0.0978953	49.5361	0.484935	70.6778	0.691902	1974.07	19.3252	3880.6	37.9892	10215	2.57611	10.88	632	6.18698
2020	May	0.52605	0.586748	2.14466	8.26505	7.39504	1.64896	0.101163	0	0.101163	0.101163	0.101163	37.3593	0.377939	62.5981	0.633264	2231.79	22.5775	4020.66	40.6743	9885	3.31288	11.5	565	5.71573
2020	June	0.882699	0.333464	1.32405	5.13927	6.10043	1.34366	0.196155	0	0.0980777	0	0.196155	88.7639	0.870576	120.722	1.18402	1537.49	15.0793	2936.69	28.8023	10196	3.31695	11.17	636	6.23774
2020	July	0.558659	0.433442	2.36949	7.12772	7.41668	1.32922	0.288962	0	0.0963206	0.192641	0.0963206	51.5167	0.496211	75.1167	0.723528	1925.03	18.5419	3743.32	36.0559	10382	3.10263	11.5	648	6.24157
2020	August	0.367266	0.668613	2.80629	7.05339	6.16819	0.988794	0.188342	0	0	0.188342	0.188342	47.1972	0.44446	55.5556	0.523171	1845.36	17.3779	3231.79	30.4341	10619	3.53228	11.69	712	6.70496
2020	September	0.674988	0.785945	3.79103	7.72076	7.10125	1.22977	0.369857	0.0924642	0	0.0924642	0.277393	65.1852	0.602729	93.538	0.864891	2153.99	19.9167	3980.61	36.8064	10815	3.0303	11.94	691	6.38927
2020	October	0.084538	0.650943	3.68586	6.25581	8.26782	0.625581	0.42269	0	0	0.084538	0.169076	7.27778	0.0615249	12.1944	0.103089	2121.77	17.937	4151.19	35.0933	11829	2.12766	11.93	736	6.222
2020	November	0.157875	0.937964	5.60921	5.20988	8.26523	1.56947	0.464339	0	0	0.185736	0	17.025	0.158107	22.925	0.212899	2246.59	20.8636	4269.94	39.654	10768	2.6538	11.87	764	7.0951
2020	December	0.438965	0.87793	5.46372	5.86532	7.81732	1.09274	0.373587	0.0933968	0	0.186794	0.0933968	34.2056	0.319469	57.3139	0.535294	2404.87	22.4607	4381.3	40.92	10707	3.16594	11.75	766	7.1542
2021	January	0.805037	1.00114	5.33595	5.38755	6.85313	0.660543	0.516049	0	0	0.309629	0	67.9333	0.701139	100.383	1.03605	2065.87	21.3219	3484.5	35.9635	9689	2.11361	11.06	620	6.39901
2021	February	0.443771	1.12566	4.8923	5.7149	7.71729	1.27719	0.32471	0	0	0	0	36.3528	0.393471	53.0694	0.574407	2575.11	27.8722	4671.03	50.5578	9239	2.40811	10.74	597	6.46174
2021	March	0.586621	1.56117	6.44337	3.70896	8.07077	1.29624	0.283849	0	0	0.189233	0	51.6361	0.488562	78.6778	0.74442	2494.46	23.6016	4451.63	42.1197	10569	2.55556	10.39	803	7.59769
2021	April	0.422468	1.42103	4.24388	4.12866	7.60442	1.42103	0.480077	0	0	0.192031	0.672108	45.05	0.432549	59.8	0.574172	2308.71	22.1672	4204.55	40.3701	10415	2.87026	11.23	768	7.37398
2021	May	0.355802	0.612769	4.3388	6.02886	6.44396	1.08717	0.197668	0	0	0.0988338	0.395335	30.8528	0.30493	46.0944	0.455569	1950.23	19.2748	3605.6	35.6355	10118	2.34858	11.3	654	6.46373
2021	June	0.239354	0.229381	7.2604	5.63479	6.32293	0.937469	0.398923	0	0.0997307	0	0.299192	17.4667	0.174196	29.2667	0.291879	1962.28	19.57	3327.12	33.1816	10027	1.64706	10.59	682	6.80164
2021	July	0.235317	1.0099	8.52044	5.96137	7.90274	0.990293	0.392195	0.0980488	0	0.0980488	0.686342	17.4667	0.171259	29.2667	0.286956	2347.29	23.0149	4120.81	40.4041	10199	1.84984	10.44	758	7.4321
2021	August	0.243025	1.29289	7.53378	5.50209	7.00885	1.77894	0.19442	0	0	0.19442	0.48605	18.1944	0.176868	30.4861	0.296356	2463	23.9429	4223.84	41.06	10287	3.20665	10.94	760	7.38797
2021	September	0.0581395	1.30814	4.8062	5.37791	6.65698	2.05426	0.0968992	0	0.0968992	0.193798	0.484496	4.36667	0.0423127	7.31667	0.0708979	2544.72	24.6581	4107.3	39.7994	10320	2.4359	12.08	694	6.72481
2021	October	0.646958	1.00638	6.10118	4.80726	7.81741	1.71624	0.269566	0	0.0898553	0	0.359421	52.4	0.470842	87.8	0.78893	2389.55	21.4714	4275.11	38.4141	11129	2.47046	11.2	699	6.28089
2021	November	0	1.61545	3.39835	5.53586	7.20055	1.52679	0.197006	0.0985028	0	0	0.591017	0	0	0	0	2309.14	22.7456	3940.68	38.8168	10152	2.38663	11.01	745	7.33846
2021	December	0	1.11688	6.11345	5.9273	7.46546	1.19526	0.293916	0	0	0.195944	0.293916	0	0	0	0	2584.27	25.3186	4327.45	42.3968	10207	2.63713	10.67	655	6.41716
2022	January	0	0.828116	3.65583	5.64532	6.44314	0.313068	0.201979	0	0	0.10099	0.403959	0	0	0	0	2036.29	20.5644	3510.97	35.4572	9902	3.3241	11.95	652	6.58453
2022	February	0	0.826586	6.14035	9.37922	6.46086	0.320513	0.337382	0	0.168691	0.506073	1.01215	0	0	0	0	1640.96	27.6815	2449.74	41.3249	5928	4.62287	13.12	546	9.21053
2022	March	0	1.27503	5.28978	5.84826	6.82824	0.706006	0.210748	0	0	0.210748	0.421496	0	0	0	0	1933	20.3688	3314.41	34.9253	9490	2.46433	10.97	660	6.95469
